# Supplementary material for: Synergetic Effect of 4-Phenylbutyric Acid in Combination with Cyclosporine A on Cardiovascular Function in Sepsis Rats via Inhibition of Endoplasmic Reticulum Stress and Mitochondrial Permeability Transition Pore Opening
Source: Front Pharmacol. 2021 Nov 30;12:770558. doi: 10.3389/fphar.2021.770558 (PMC8670008; doi:10.3389/fphar.2021.770558)
Supplement: Supplementary file 1 [file DataSheet1.xlsx]

## Sheet: Physiological or biochemical 
MAP
		NT		CT		CsA		PBA		PBA+CSA
	time	mean	SD	mean	SD	mean	SD	mean	SD	mean	SD
Baseline		105.6	5.00711	105.6	5.00711	105.6	5.00711	105.6	5.00711	105.6	5.00711
Sepsis	0	66.98	3.17591	67.15	3.18397	69.6	3.22854	70.8	4.06117	68.09	4.08298
	0.5	64.98	3.08108	72.36	3.43101	80.9	3.74395	82.31	3.9028	78.96	4.21906
	1	64.435	3.05524	75.67	3.58796	83.2	3.97985	81.835	3.88028	83.935	4.24941
	1.5	62.8	3.0294	78.98	3.7449	86	4.21574	84.3	3.85775	90.6	4.27975
	2	61.255	2.90446	79.72	3.77999	91.32	4.43267	88	3.80133	95.7	4.33001
	2.5	58.62	2.77952	80.46	3.81508	92.38	4.6496	88	3.7449	98.06	4.38028
	3	56.655	2.68634	80.46	3.81508	91.82	4.69938	88	3.63371	98.5	4.35372
	3.5	54.69	2.59317	80.46	3.81508	91.26	4.74917	88.3	3.52252	101.3	4.32717
	4	51.725	2.45258	80.345	3.80963	91.675	4.74253	88.3	3.47677	101.3	4.34685
	4.5	48.76	2.312	79.2	3.80417	92.09	4.73589	88	3.43101	101.9	4.36652
	5	45.56	2.16027	78.7	3.80844	92.435	4.75723	88.3	3.422	103	4.38288
	5.5	43	2.00853	77.5	3.81271	92.78	4.77857	88.3	3.41299	102.5	4.39924
	6	41.815	1.98269	76.4	3.81275	92.515	4.77098	88.3	3.38928	102.5	4.38668
DO2
	Baseline	Sepsis	CT	CsA	PBA	CsA+PBA
	407.2	189.8	209.1	289.2	363.3	388.3
	380.4	207.8	206	313.8	302	341.1
	376	156.1	201.3	278.3	278.5	344
	434.9	198.4	181.5	311.3	338.9	376.5
	385.9	176.9	215.9	317.1	296.5	328.2
	391.9	194.1	175.9	343.8	269.4	358.6
	404.6	180.8	222.4	307.1	334.1	348.7
	391.6	210.5	186.7	313.3	319	356.7
mean	396.562	189.3	199.85	309.238	312.712	355.262
SD	18.8665	17.8327	16.7964	19.4978	31.9953	19.4884
VO2
	Baseline	Sepsis	CT	CsA	PBA	CsA+PBA
	188.3	92.6	94.8	161.8	198.3	160.6
	148.9	115.3	111.1	147.6	169.2	157.3
	154.4	84.4	121.1	134.4	119.2	168.4
	192.4	113.9	91.9	142.3	160.9	191.1
	134.9	87.5	134	153.2	153	173.5
	163.5	103	81.6	170.5	132.8	177.2
	145	89.1	97.8	148.7	135.3	148.4
	162.6	96.8	85.3	194.5	179.6	186.8
mean	161.25	97.825	102.2	156.625	156.037	170.412
SD	20.237	11.8435	18.275	18.932	26.3885	14.6821
Survival time
	NT	CT	CsA	PBA	CsA+PBA
	0.23	0.33	3	1.5	72
	1.5	2.6	3.17	1.67	2.25
	1.7	2.67	4.25	1.67	72
	2.5	2.92	5.92	2	5.5
	3.42	3.12	6.5	2.33	72
	3.5	3.33	7	3.5	72
	1.33	3.65	7.52	5.83	8.08
	4	5.62	7.92	6.5	72
	4.8	5.67	7.92	6.5	21.07
	5.2	6.9	8.42	6.7	72
	5.63	9.8	10	7.5	6.92
	6.28	10.65	24	72	72
	6.5	10.67	35	72	72
	10.5	12.65	72	72	10.17
	13.5	16.2	72	72	72
	24	23.33	72	72	72
mean	9.55125	11.9838	37.6675	47.5875	49.77
SD	6.57	5.61808	29.847	33.6936	30.935
Blood flow of kidney
	Baseline	Sepsis	CT	CsA	PBA	CsA+PBA
	278	158	141	197	229	302
	283	185	189	209	248	263
	263	143	200	210	248	284
	236	150	167	200	193	267
	200	183	218	196	201	305
	248	173	206	218	194	294
	252	143	157	245	219	247
	283	180	152	232	217	294
mean	255.375	164.375	178.75	213.375	218.625	282
SD	28.2941	17.9359	28.2628	17.5168	22.0709	20.8121
Blood flow of small intestine
	Baseline	Sepsis	CT	CsA	PBA	CsA+PBA
	182	71	67	88	97	135
	118	77	68	96	83	132
	172	62	75	109	105	149
	195	67	79	74	93	128
	185	60	79	91	83	116
	129	77	61	88	79	137
	119	62	60	83	95	146
	132	70	76	89	90	154
mean	154	68.25	70.625	89.75	90.625	137.125
SD	32.4698	6.67083	7.68928	10.0818	8.65097	12.3339
D-lac
	Baseline	Sepsis	CT	CsA	PBA	CsA+PBA
	1.02369	2.2717	1.83299	1.30957	1.67785	1.35698
	0.964765	1.60005	1.82102	1.70777	1.57142	1.47714
	1.04855	1.67923	1.68475	1.28655	1.72803	1.60654
	1.15121	1.9582	2.43743	1.71283	1.53238	1.08202
	1.2778	1.24144	1.78097	1.84726	1.54292	1.52101
	1.30496	2.11288	1.85508	1.59314	1.66556	1.24632
	1.13509	1.63504	1.3068	1.53422	1.48611	1.35192
	1.47621	1.62445	2.05211	1.51304	1.68153	1.23269
mean	1.17279	1.76537	1.84639	1.56305	1.61072	1.35933
SD	0.170458	0.329593	0.319397	0.196067	0.0879078	0.171923
Endotoxin
	Baseline	Sepsis	CT	CsA	PBA	CsA+PBA
	70.0209	128.389	199.306	174.937	190.697	133.642
	76.1496	129.556	217.4	163.118	154.217	160.345
	108.69	153.633	197.409	164.723	142.981	145.753
	74.8363	130.87	187.778	132.329	149.985	149.985
	77.9006	125.179	210.542	159.178	169.101	146.337
	74.8363	151.006	181.796	146.045	186.465	126.346
	77.9006	123.719	185.152	140.354	132.912	161.075
	76.2955	128.097	185.298	142.105	130.578	157.427
mean	79.5787	133.806	195.585	152.849	157.117	147.614
SD	12.0235	11.6727	12.9975	14.7033	22.9341	12.5234
BUN
	Baseline	Sepsis	CT	CsA	PBA	CsA+PBA
	7.61	10.2	9.93	12.19	12.37	9.49
	6.22	9.94	15.19	12.41	12.05	9.25
	5.74	9.7	13.85	11.55	10.35	10.78
	4.68	8.29	15.44	11.46	13.9	10.59
	7.84	10.6	15.83	9.8	9.89	7.35
	5.24	11.9	14.67	11.15	11.22	7.22
	6.61	10.5	11.33	10.3	12.6	11.34
	4.98	9.02	11.53	12.25	9.72	6.51
mean	6.115	10.0187	13.4712	11.3888	11.5125	9.06625
SD	1.1784	1.08465	2.23185	0.942965	1.47307	1.83344
SCR
	Baseline	Sepsis	CT	CsA	PBA	CsA+PBA
	13.3	29.7	30.8	27.1	25.6	18.9
	17.5	21.6	28	20.6	24	20.2
	22	28.6	33.8	25.7	25.5	21.4
	20.8	25.3	27.1	27.5	26.8	27.6
	18.7	23.1	31	22.2	25.3	27.5
	16.1	28	32.4	20.3	22.1	26.9
	14.1	23.5	28.7	24.3	21.3	18.1
	19.4	27.7	29.8	25.6	20.4	26.9
mean	17.7375	25.9375	30.2	24.1625	23.875	23.4375
SD	3.09143	2.97174	2.25705	2.8203	2.33223	4.16651
Cardiac output
	Baseline	Sepsis	CT	CsA	PBA	CsA+PBA
	105.014	46.013	58.449	79.836	87.677	90.936
	92.103	54.643	50.353	84.913	75.739	82.258
	102.495	38.399	50.16	71.816	71.809	85.625
	113.377	48.476	49.3	85.158	92.547	89.732
	106.252	42.11	48.143	82.915	79.568	83.898
	99.896	46.277	45.091	84.998	69.782	84.998
	101.959	42.371	53.978	75.495	83.58	89.799
	103.815	47.902	49.426	74.554	85.424	84.526
mean	103.114	45.7739	50.6125	79.9606	80.7657	86.4715
SD	6.00705	4.93087	4.01293	5.36078	7.96198	3.22233
Cardiac index
	Baseline	Sepsis	CT	CsA	PBA	CsA+PBA
	3.11	1.42	1.77	2.37	2.71	2.81
	2.86	1.65	1.57	2.58	2.38	2.48
	3.04	1.18	1.49	2.17	2.21	2.64
	3.48	1.51	1.5	2.58	2.79	2.79
	3.15	1.27	1.5	2.5	2.36	2.53
	3.01	1.4	1.42	2.54	2.17	2.58
	3.09	1.28	1.64	2.28	2.56	2.71
	3.14	1.48	1.49	2.23	2.67	2.61
mean	3.11	1.39875	1.5475	2.40625	2.48125	2.64375
SD	0.176149	0.151699	0.110809	0.165265	0.234487	0.118555
Stroke index	Baseline	Sepsis	CT	CsA	PBA	CsA+PBA
	9.68936	3.98364	5.99064	7.50496	9.15508	8.67479
	8.62875	4.65452	4.7467	8.72974	7.12117	7.47108
	9.66561	3.74402	4.18547	7.54208	7.93013	8.45574
	10.6821	5.36578	4.31028	7.57546	7.75181	9.06169
	10.0221	3.80174	4.15952	7.93718	7.98516	7.90579
	9.87624	4.89183	4.48106	8.06344	7.83567	8.65327
	8.81264	3.58891	5.53239	6.52283	8.53062	8.43548
	9.40105	4.96827	5.34189	7.54923	8.43504	8.1641
mean	9.59724	4.37484	4.84349	7.67812	8.09309	8.35274
SD	0.65906	0.67366	0.693312	0.624707	0.609654	0.496669
Blood gas
Group	W	S m2	CO L/min	HR	PaO2	SaO2	Hba	Hb g/100ml	SvO2
N	226	0.0337635	0.105014	321	98.8	99.7	98	9.8	53.6
N	210	0.0321505	0.092103	332	90.7	99.1	100	10	60.3
N	225	0.0336638	0.102495	315	100.5	99.1	93	9.3	58.4
N	214	0.0325575	0.113377	326	95.1	98.1	95	9.5	54.7
N	226	0.0337635	0.106252	314	93.5	98.4	93	9.3	64
N	220	0.0331632	0.099896	305	100.8	97.1	100	10	56.6
N	218	0.0329619	0.101959	351	118.6	99.6	98	9.8	63.9
N	219	0.0330626	0.103815	334	95.9	99	94	9.4	57.9
mean	219.75	0.0331358	0.103114	324.75	99.2375	98.7625	96.375	9.6375	58.675
SD	5.82482	0.000586559	0.00600705	14.3602	8.56237	0.861788	2.97309	0.297309	3.86994
			0.10311±0.00601	324.75±14.36016	99.2±8.6	98.8±0.9	96.4±3	9.6±0.3	58.7±3.9
CLP	212	0.0323543	0.046013	357	84.9	92.2	108	10.8	47.2
CLP	220	0.0331632	0.054643	354	92	93.2	101	10.1	41.5
CLP	213	0.032456	0.038399	316	87.3	89.5	110	11	41.1
CLP	210	0.0321505	0.048476	281	90.5	90.1	109	10.9	38.4
CLP	220	0.0331632	0.04211	334	107.6	92	113	11.3	46.5
CLP	218	0.0329619	0.046277	287	99.3	89.7	115	11.5	42.1
CLP	220	0.0331632	0.042371	356	83.9	89.5	118	11.8	45.4
CLP	212	0.0323543	0.047902	298	103	93.9	113	11.3	50.7
mean	215.625	0.0327208	0.0457739	322.875	93.5625	91.2625	110.875	11.0875	44.1125
SD	4.27409	0.000432492	0.00493087	31.76	8.77072	1.77839	5.16686	0.516686	4.01548
			0.04577±0.00493	322.9±31.8	93.6±8.8	91.3±1.8	110.9±5.2	11.1±0.5	44.1±4
NT	214	0.0325575	0.046368	298	86.8	83.7	113	11.3	43.4
NT	207	0.0318436	0.037365	278	101.4	85.6	107	10.7	38.6
NT	213	0.032456	0.039452	354	75.5	82.2	112	11.2	39.8
NT	212	0.0323543	0.03971	300	75.9	82.1	115	11.5	46.7
NT	210	0.0321505	0.048124	281	89.5	84.6	112	11.2	42.5
NT	210	0.0321505	0.038178	357	103.4	85	102	10.2	47.4
NT	213	0.032456	0.033164	334	94	84.9	104	10.4	37.2
NT	210	0.0321505	0.057116	277	84.4	85.6	106	10.6	43.3
mean	211.125	0.0322648	0.0424346	309.875	88.8625	84.2125	108.875	10.8875	42.3625
SD	2.29518	0.00023403	0.00764822	33.6343	10.4613	1.40757	4.734	0.4734	3.6555
			0.04243±0.00765	309.9±33.6	88.9±10.5	84.2±1.4	108.9±4.7	10.9±0.5	42.4±3.7
CT	218	0.0329619	0.058449	296	97	88	100	10	48.1
CT	209	0.0320483	0.050353	331	94.5	92.3	106	10.6	42.5
CT	225	0.0336638	0.05016	356	93.6	95.1	106	10.6	37.9
CT	218	0.0329619	0.0493	347	83	91.5	99	9.9	45.2
CT	210	0.0321505	0.048143	360	86.6	95.2	113	11.3	36.1
CT	207	0.0318436	0.045091	316	90	91.8	101	10.1	49.2
CT	218	0.0329619	0.053978	296	116.9	93	109	10.9	52.1
CT	220	0.0331632	0.049426	279	96.1	95.4	98	9.8	51.8
mean	215.625	0.0327194	0.0506125	322.625	94.7125	92.7875	104	10.4	45.3625
SD	6.255	0.000633173	0.00401293	30.5658	10.1835	2.50225	5.34522	0.534522	6.07993
			0.05061±0.00401	322.6±30.6	94.7±10.2	92.8±2.5	104±5.3	10.4±0.5	45.4±6.1
CSA	225	0.0336638	0.079836	316	97.5	95.8	95	9.5	42.2
CSA	217	0.032861	0.084913	296	105	94.4	96	9.6	50
CSA	219	0.0330626	0.071816	288	83.1	99.6	96	9.6	51.5
CSA	219	0.0330626	0.085158	340	109	93	97	9.7	50.5
CSA	220	0.0331632	0.082915	315	86.1	95.6	99	9.9	49.4
CSA	223	0.033464	0.084998	315	98.8	96.2	105	10.5	48.5
CSA	220	0.0331632	0.075495	349	84.9	98.7	102	10.2	50.9
CSA	222	0.0333639	0.074554	296	109.2	97.8	107	10.7	37.1
mean	220.625	0.0332256	0.0799606	314.375	96.7	96.3875	99.625	9.9625	47.5125
SD	2.55999	0.000256846	0.00536078	21.4805	10.8103	2.20677	4.5336	0.45336	5.12234
			0.07996±0.00536	314.4±21.5	96.7±10.8	96.4±2.2	99.6±4.5	10±0.5	47.5±5.1
PBA	212	0.0323543	0.087677	296	103.4	96.2	104	10.4	43.7
PBA	207	0.0318436	0.075739	334	93.6	98.7	96	9.6	43.4
PBA	213	0.032456	0.071809	279	104.3	94.9	99	9.9	54.3
PBA	220	0.0331632	0.092547	360	100	95.4	95	9.5	50.1
PBA	225	0.0336638	0.079568	296	80.6	93.6	100	10	45.3
PBA	210	0.0321505	0.069782	277	104	94.5	98	9.8	47.9
PBA	215	0.0326588	0.08358	300	96.7	94.6	103	10.3	56.3
PBA	209	0.0320483	0.085424	316	95.7	95	94	9.4	41.5
mean	213.875	0.0325423	0.0807657	307.25	97.2875	95.3625	98.625	9.8625	47.8125
SD	6.01041	0.000607735	0.00796198	28.2679	7.873	1.54081	3.62284	0.362284	5.37067
			0.08077±0.00796	307.3±28.3	97.3±7.9	95.4±1.5	98.6±3.6	9.9±0.4	47.8±5.4
CSA+PBA	212	0.0323543	0.090936	324	96.5	98.2	105	10.5	57.6
CSA+PBA	220	0.0331632	0.082258	332	94.3	100.6	102	10.2	54.2
CSA+PBA	213	0.032456	0.085625	312	108.6	99.3	98	9.8	50.7
CSA+PBA	210	0.0321505	0.089732	308	104.4	98.7	102	10.2	48.6
CSA+PBA	220	0.0331632	0.083898	320	97.7	97.8	99	9.9	46.1
CSA+PBA	218	0.0329619	0.084998	298	95.8	99.8	104	10.4	50.5
CSA+PBA	220	0.0331632	0.089799	321	94.6	100.1	96	9.6	57.5
CSA+PBA	212	0.0323543	0.084526	320	103.1	99.9	102	10.2	47.6
mean		0.0327208	0.0864715	316.875	99.375	99.3	101	10.1	51.6
SD		0.000432492	0.00322233	10.5212	5.30007	0.982708	3.0706	0.30706	4.38895
			0.08647±0.00322	316.9±10.5	99.4±5.3	99.3±1	101±3.1	10.1±0.3	51.6±4.4
SMA contraction
	Sham		NT		CT		CsA		PBA		CsA+PBA
log10 (mol/L)	mean	SD	mean	SD	mean	SD	mean	SD	mean	SD	mean	SD
-10	0.2	0	0.1	0	0.1	0	0.2	0	0.2	0	0.2	0
-9.5	1.8	0.1	1.1	0.1	1.2	0.1	1.4	0.1	1.4	0.1	1.7	0.1
-9	2.2	0.1	1.4	0.1	1.5	0.1	1.8	0.1	1.8	0.1	2.1	0.1
-8.5	6.2	0.3	3.8	0.2	4.1	0.2	4.8	0.2	4.8	0.2	5.6	0.3
-8	12.2	0.6	7.5	0.4	8.2	0.4	9.6	0.5	9.6	0.5	11.1	0.5
-7.5	24.2	1.2	10	0.7	13.9	0.8	19	0.9	19	0.9	22.1	1.1
-7	44.8	2.2	14.9	1.3	25	1.5	35.2	1.7	29.4	1.7	40.9	2
-6.5	64.3	3.2	20.6	1.9	36.7	2.1	50.5	2.5	46.6	2.5	58.7	2.9
-6	87.5	4.3	27.3	2.6	47.2	2.9	68.7	3.4	62.2	3.4	79.9	3.9
-5.5	97.7	4.8	35.5	2.9	55.8	3.2	76.8	3.8	70.7	3.8	89.3	4.4
-5	102.2	5	39.4	3.1	60	3.4	80.3	3.9	73.9	3.9	93.4	4.6
-4.5	104.5	5.1	40.9	3.1	62.2	3.4	82.1	4	75.5	4	95.5	4.7
-4	104.5	5.1	42.8	3.1	62.2	3.5	82.1	4	75.6	4	95.5	4.7
SMA Relaxation	Sham		NT		CT		CsA		PBA		CsA+PBA
log10 (mol/L)	mean	SD	mean	SD	mean	SD	mean	SD	mean	SD	mean	SD
-10	99.8	4.9	99.9	4.9	99.9	4.9	99.9	4.9	99.9	4.9	99.8	4.9
-9.5	99.2	4.9	99.6	4.9	99.6	4.9	99.5	4.9	99.5	4.9	99.4	4.9
-9	98.9	4.9	99.5	4.9	99.4	4.9	99.3	4.9	99.3	4.9	99.1	4.9
-8.5	93.3	4.6	96.9	4.8	96.5	4.7	95.9	4.7	95.9	4.7	94.6	4.6
-8	86.9	4.3	93.8	4.6	93.1	4.6	91.9	4.5	91.9	4.5	89.3	4.4
-7.5	69.8	3.4	85.9	4.2	84.2	4.1	81.4	4	81.4	4	75.4	3.7
-7	52.7	2.6	77.8	3.8	75.3	3.7	70.8	3.5	67.5	3.5	61.4	3
-6.5	36.5	1.8	70.3	3.5	66.8	3.3	60.9	3	56.7	3	48.3	2.4
-6	20.4	1	65.1	3.1	58.4	2.9	50.9	2.5	46.6	2.5	35.1	1.7
-5.5	12	0.6	62.1	2.9	54	2.7	45.7	2.2	43	2.2	28.3	1.4
-5	7.6	0.4	60.6	2.8	51.7	2.5	43	2.1	38.2	2.1	24.7	1.2
-4.5	6.5	0.3	60	2.8	51.1	2.5	42.3	2.1	37	2.1	23.8	1.2
-4	5.5	0.3	60.7	2.7	50.6	2.5	41.7	2	36.4	2	23	1.1
CPM contraction	Sham		NT		CT		CsA		PBA		CsA+PBA
log10 (mol/L)	mean	SD	mean	SD	mean	SD	mean	SD	mean	SD	mean	SD
-10	0.04	0.002	0.001	0	0.004	0	0.023	0.001	0.023	0.001	0.032	0.002
-9.5	0.04	0.002	0.001	0	0.004	0	0.023	0.001	0.023	0.001	0.032	0.002
-9	0.04	0.002	0.001	0	0.004	0	0.023	0.001	0.023	0.001	0.032	0.002
-8.5	0.098	0.005	0.03	0.002	0.015	0.002	0.067	0.004	0.053	0.004	0.093	0.005
-8	0.156	0.009	0.054	0.003	0.03	0.004	0.11	0.006	0.117	0.006	0.152	0.008
-7.5	0.296	0.016	0.07	0.004	0.074	0.005	0.162	0.009	0.177	0.009	0.271	0.015
-7	0.49	0.025	0.099	0.005	0.128	0.007	0.235	0.013	0.264	0.013	0.409	0.022
-6.5	0.657	0.033	0.128	0.007	0.192	0.009	0.321	0.018	0.37	0.018	0.537	0.029
-6	0.857	0.047	0.164	0.009	0.247	0.011	0.43	0.025	0.5	0.025	0.69	0.038
-5.5	1.024	0.056	0.213	0.012	0.311	0.015	0.579	0.033	0.645	0.033	0.82	0.045
-5	1.096	0.06	0.234	0.013	0.342	0.016	0.657	0.037	0.725	0.037	0.877	0.048
-4.5	1.115	0.061	0.238	0.013	0.357	0.016	0.69	0.038	0.747	0.038	0.892	0.049
-4	1.127	0.062	0.241	0.013	0.355	0.017	0.698	0.038	0.76	0.038	0.901	0.049
	0.2	0	0.1	0	0.1	0	0.2	0	0.2	0	0.2	0
	1.8	0.1	1.1	0.1	1.2	0.1	1.4	0.1	1.4	0.1	1.7	0.1
	2.2	0.1	1.4	0.1	1.5	0.1	1.8	0.1	1.8	0.1	2.1	0.1
	6.2	0.3	3.8	0.2	4.1	0.2	4.8	0.2	4.8	0.2	5.6	0.3
	12.2	0.6	7.5	0.4	8.2	0.4	9.6	0.5	9.6	0.5	11.1	0.5
	24.2	1.2	10	0.7	13.9	0.8	19	0.9	19	0.9	22.1	1.1
	44.8	2.2	14.9	1.3	25	1.5	35.2	1.7	29.4	1.7	40.9	2
	64.3	3.2	20.6	1.9	36.7	2.1	50.5	2.5	46.6	2.5	58.7	2.9
	87.5	4.3	27.3	2.6	47.2	2.9	68.7	3.4	62.2	3.4	79.9	3.9
	97.7	4.8	35.5	2.9	55.8	3.2	76.8	3.8	70.7	3.8	89.3	4.4
	102.2	5	39.4	3.1	60	3.4	80.3	3.9	73.9	3.9	93.4	4.6
	104.5	5.1	40.9	3.1	62.2	3.4	82.1	4	75.5	4	95.5	4.7
	104.5	5.1	42.8	3.1	62.2	3.5	82.1	4	75.6	4	95.5	4.7

## Sheet: Immunobloting
Fig4a
VDAC	Sham	CLP 4h	CLP 8h	CLP 12h	ANT1	Sham	CLP 4h	CLP 8h	CLP 12h	CypD	Sham	CLP 4h	CLP 8h	CLP 12h
	1	1.37423	1.50627	2.04866		1	1.21206	2.03261	2.45998		1	1.26311	1.32758	1.64145
	1	1.38762	1.67187	2.10429		1	1.24193	1.9002	2.9198		1	1.39146	1.66328	2.16764
	1	1.68182	2.2263	2.6775		1	1.65512	2.05557	2.48841		1	1.42936	1.8335	2.29863
mean	1	1.48123	1.80148	2.27681		1	1.3697	1.99612	2.62273		1	1.36131	1.60812	2.0359
SD	0	0.173852	0.377106	0.348115		0	0.247628	0.0838662	0.257661		0	0.0871268	0.257431	0.347831
Fig4e
VDAC	Sham	CLP 4h	CLP 8h	CLP 12h	CypD	Sham	CLP 4h	CLP 8h	CLP 12h	ANT1	Sham	CLP 4h	CLP 8h	CLP 12h
	1	1.21198	2.24621	2.23382		1	1.71735	2.63707	3.04632		1	1.30417	1.25026	1.75296
	1	1.18468	2.08629	2.31415		1	1.27409	2.03179	2.50271		1	1.17123	1.52324	1.97472
	1	1.23964	1.67965	2.26252		1	1.493	2.07195	2.79643		1	1.1368	1.54	1.95422
mean	1	1.2121	2.00405	2.27017		1	1.49481	2.24694	2.78182		1	1.20407	1.43784	1.89397
SD	0	0.0274805	0.292095	0.0407082		0	0.221632	0.338462	0.272099		0	0.0883888	0.16266	0.122546
Fig5a
	CHOP					GRP78					GRP94
	Sham	CLP 4h	CLP 8h	CLP 12h		Sham	CLP 4h	CLP 8h	CLP 12h		Sham	CLP 4h	CLP 8h	CLP 12h
	1	2.11636	1.61421	3.16439		1	1.30572	1.19713	1.99056		1	0.745758	0.930221	0.925203
	1	1.5374	2.13513	2.55065		1	1.03638	1.37737	1.39486		1	0.980908	0.895563	0.984021
	1	1.68249	2.84684	3.53002		1	1.11438	1.2266	1.33232		1	0.963881	0.987012	1.04544
mean	1	1.77875	2.19873	3.08169		1	1.15216	1.26703	1.57258		1	0.896849	0.937599	0.984888
SD	0	0.301244	0.618773	0.494897		0	0.138588	0.0966848	0.363329		0	0.131125	0.046169	0.0601225
Fig5e
	GRP78					GRP78					GRP94
	Sham	CLP 4h	CLP 8h	CLP 12h		Sham	CLP 4h	CLP 8h	CLP 12h		Sham	CLP 4h	CLP 8h	CLP 12h
	1	0.896019	0.715204	0.956011		1	0.896019	0.715204	0.956011		1	1.15369	1.09209	0.997653
	1	0.992807	0.925885	1.02582		1	0.992807	0.925885	1.02582		1	1.00299	1.02232	1.0876
	1	0.880292	0.872608	0.978783		1	0.880292	0.872608	0.978783		1	0.857803	0.995594	1.09774
mean	1	0.92304	0.837899	0.986871		1	0.92304	0.837899	0.986871		1	1.00483	1.03667	1.061
SD	0	0.0609303	0.109545	0.0355999		0	0.0609303	0.109545	0.0355999		0	0.14795	0.0498243	0.0550931
Fig5i
	CHOP				GRP78				GRP94
	Ctl	LPS	LPS+PBA		Ctl	LPS	LPS+PBA		Ctl	LPS	LPS+PBA
	1	2.72507	1.6072		1	1.07301	0.984672		1	0.900666	0.984487
	1	2.89551	1.55747		1	1.08946	1.01097		1	1.07442	1.02388
	1	3.04149	1.6438		1	1.05493	1.15975		1	1.19392	1.0246
mean	1	2.88736	1.60283		1	1.07247	1.0518		1	1.05634	1.01099
SD	0	0.158366	0.0433335		0	0.0172686	0.0944121		0	0.147463	0.0229543
Fig5m
	CHOP				GRP78				GRP94
	Ctl	LPS	LPS+PBA		Ctl	LPS	LPS+PBA		Ctl	LPS	LPS+PBA
	1	1.77607	1.2351		1	0.943355	0.811395		1	1.07085	0.817938
	1	1.90101	1.34925		1	1.05321	0.96991		1	0.971541	0.909378
	1	2.18472	1.72972		1	1.09928	1.06066		1	1.15313	1.06943
mean	1	1.95393	1.43802		1	1.03195	0.947321		1	1.06517	0.932248
SD	0	0.209403	0.258984		0	0.0801057	0.126158		0	0.0909271	0.127295
Fig6a 6f
		VSMC chop				H9C2 chop
		Ctl	CHOP RNAi			Ctl	CHOP RNAi
		1	0.0179738			1	0.0737016
		1	0.135911			1	0.0594231
		1	0.0179738			1	0.0179738
	mean	1	0.0572863			1	0.0503662
	SD	0	0.0680912			0	0.0289468
Fig6b
	VDAC						CypD						ANT
	Ctl	LPS	PBA	LPS+Vehicle	LPS+CHOP RNAi		Ctl	LPS	PBA	LPS+Vehicle	LPS+CHOP RNAi		Ctl	LPS	PBA	LPS+Vehicle	LPS+CHOP RNAi
	1	2.41674	1.64426	3.19837	1.54778		1	4.66161	1.71556	4.33952	1.48955		1	3.02696	1.61525	3.54611	2.05818
	1	2.23726	1.42781	2.28987	1.36636		1	3.50193	2.12139	3.69528	1.6178		1	2.0243	1.32175	2.64156	1.42145
	1	2.20953	1.35314	2.17404	1.08025		1	3.25665	1.55892	3.4078	1.393		1	2.72182	1.72224	2.95577	1.62767
mean	1	2.28784	1.47507	2.55409	1.33146		1	3.80673	1.79863	3.8142	1.50012		1	2.59103	1.55308	3.04781	1.70243
SD	0	0.112489	0.151204	0.560957	0.235713		0	0.750435	0.290291	0.477111	0.112776		0	0.513969	0.207358	0.459247	0.324885
Fig6g
	VDAC						CypD						ANT
	Ctl	LPS	PBA	LPS+Vehicle	LPS+CHOP RNAi		Ctl	LPS	PBA	LPS+Vehicle	LPS+CHOP RNAi		Ctl	LPS	PBA	LPS+Vehicle	LPS+CHOP RNAi
	1	1.43655	1.07323	1.72999	1.09513		1	3.10685	1.82932	3.79852	2.03326		1	2.27252	0.937093	3.39071	2.01897
	1	1.58785	1.26985	1.66467	1.17669		1	3.18352	1.80919	3.26852	2.00044		1	2.5934	1.42473	2.4789	1.59466
	1	1.64508	1.18258	1.65662	1.13174		1	3.1348	1.836	3.21137	1.68375		1	2.34619	1.38075	2.39686	1.35057
mean	1	1.55649	1.17522	1.68376	1.13452		1	3.14172	1.82484	3.42614	1.90582		1	2.40404	1.24752	2.75549	1.65473
SD	0	0.107747	0.098519	0.040236	0.0408486		0	0.0388014	0.0139537	0.323756	0.193016		0	0.168075	0.269738	0.551641	0.338225

## Sheet: Confocal
										mPTP opening of VSMC
										Ctl	LPS	LPS+CsA	LPS+Betu
										52	29	52	34
										53	30	55	28
										57	27	50	25
										55	34	58	31
										52	31	58	32
										53	34	54	30
										52	31	52	29
										53	28	56	33
										52	33	52	25
										51	30	58	25
										55	32	58	33
										48	32	57	34
										54	35	48	31
										56	35	53	27
										58	30	51	31
										50	28	52	25
										57	30	54	34
										58	33	49	28
										51	30	54	31
										53	29	49	31
										mPTP opening of VSMC following RNAi
										Normal	LPS	LPS+PBA	LPS+vehicle	LPS+CHOP RNAi
										50	32	59	32	54
										58	27	60	25	59
										49	37	57	26	56
										56	35	53	34	59
										52	27	60	27	49
										57	35	55	26	55
										56	32	59	35	51
										57	26	52	24	60
										55	24	60	24	60
										56	30	49	39	51
										49	27	59	26	50
										48	28	50	30	50
										51	27	51	29	50
										51	25	57	39	56
										56	25	55	37	60
										48	24	60	34	51
										54	34	49	37	56
										58	28	50	38	53
										52	29	59	27	50
										57	25	56	31	50
										mPTP opening of H9C2
										Ctl	LPS	LPS+CsA	LPS+Betu
										53	18	55	30
										53	17	55	29
										49	17	57	28
										58	17	49	24
										54	20	54	30
										55	24	53	29
										51	19	57	28
										54	25	57	24
										57	22	54	22
										49	26	55	24
										51	29	51	25
										52	30	52	21
										48	22	49	26
										57	26	58	21
										48	29	49	27
										52	28	50	22
										58	21	58	27
										56	29	49	28
										52	22	53	29
										52	19	54	23
											17	49	30
										mPTP opening of H9C2 following RNAi
										Normal	LPS	LPS+PBA	LPS+vehicle	LPS+CHOP RNAi
										52	28	42	18	54
										58	14	42	17	51
										56	21	41	30	50
										50	25	43	32	46
										56	14	45	13	55
										48	21	46	14	45
										57	13	41	14	48
										51	20	41	16	55
										56	27	43	29	47
										58	21	41	19	47
										58	24	48	28	50
										57	14	49	14	50
										55	14	45	19	45
										51	28	45	17	49
										50	24	47	19	55
										49	17	47	23	55
										50	23	50	20	45
										48	14	47	14	48
										52	18	40	21	50
										58	19	42	26	49
										52	13	42	18	47
